# Supplementary material for: Knowledge and Practices of Digestive Surgeons concerning Specialized Nutritional Support in Cancer Patients: A Survey Study
Source: Nutrients. 2022 Nov 11;14(22):4764. doi: 10.3390/nu14224764 (PMC9698070; doi:10.3390/nu14224764)
Supplement: Supplementary file 1 [file nutrients-14-04764-s001.zip]

Archive with 1 entries (1 files):
- nutrients-1935181-supplementary.pdf
